# Supplementary material for: A Critical Review on the Use of Support Values in Tree Viewers and Bioinformatics Toolkits
Source: Mol Biol Evol. 2017 Mar 22;34(6):1535–42. doi: 10.1093/molbev/msx055 (PMC5435079; doi:10.1093/molbev/msx055)
Supplement: Supplementary Data [file msx055_Supp.zip]

Archive with 34 entries (33 files):
- LICENSE
- README.md
- test_cases/
- test_cases/new_root.R
- test_cases/nw_reroot
- test_cases/original_tree.png
- test_cases/README.md
- test_cases/run.sh
- test_cases/test.nw
- test_cases/test_ape.R
- test_cases/test_ape.sh
- test_cases/test_ape.sh.png
- test_cases/test_bioperl.pl
- test_cases/test_bioperl.sh
- test_cases/test_bioperl.sh.png
- test_cases/test_biopython.py
- test_cases/test_biopython.py.png
- test_cases/test_dendropy.py
- test_cases/test_dendropy.py.png
- test_cases/test_ete2.py
- test_cases/test_ete2.py.png
- test_cases/test_ete3.py
- test_cases/test_ete3.py.png
- test_cases/test_newick_utilities.sh
- test_cases/test_newick_utilities.sh.png
- test_cases/test_patched_ape.R
- test_cases/test_patched_ape.sh
- test_cases/test_patched_ape.sh.png
- test_cases/test_pycogent.py
- test_cases/test_pycogent.py.png
- test_cases/TEST_RESULTS.md
- test_cases/Thumbs.db
- tree_comments.newick
- tree_nodes.newick
