# Supplementary material for: A Critical Review on the Use of Support Values in Tree Viewers and Bioinformatics Toolkits
Source: Mol Biol Evol. 2017 Mar 22;34(6):1535–42. doi: 10.1093/molbev/msx055 (PMC5435079; doi:10.1093/molbev/msx055)
Supplement: Supplementary Data [file msx055_Supp.zip › README.md]

# tree-viz-issues
Test datasets and test cases for our biorxiv preprint on phylogenetic tree visualization issues.
See [http://biorxiv.org/content/early/2015/12/25/035360](http://biorxiv.org/content/early/2015/12/25/035360).

This repository contains the two test files we used in our prepint:

Newick tree file "tree_comments.newick" contains the Newick tree from the paper 
where branch support values are written down as comments.

Newick tree file "tree_nodes.newick" contains the Newick tree from the paper 
where branch support values are written down as node labels.

Furthermore, "test_cases" contains the scripts used for testing the bioinformatics toolkits.
