# Supplementary material for: A Critical Review on the Use of Support Values in Tree Viewers and Bioinformatics Toolkits
Source: Mol Biol Evol. 2017 Mar 22;34(6):1535–42. doi: 10.1093/molbev/msx055 (PMC5435079; doi:10.1093/molbev/msx055)
Supplement: Supplementary Data [file msx055_Supp.zip › test_cases/test.nw]

((C:1.0,D:1.0)10:0.001,(A:1.0, (B:1.0,X:1.0)30:0.01)20:0.1,E:1.0)0:0.0;
