# Supplementary material for: A Critical Review on the Use of Support Values in Tree Viewers and Bioinformatics Toolkits
Source: Mol Biol Evol. 2017 Mar 22;34(6):1535–42. doi: 10.1093/molbev/msx055 (PMC5435079; doi:10.1093/molbev/msx055)
Supplement: Supplementary Data [file msx055_Supp.zip › test_cases/test_bioperl.sh]

#!/bin/sh

# Fixes the newick output of bioperl so it can be read by ete for automatically
# generating an img
./test_bioperl.pl |sed  's/)X/,X:0)/g'|python nhx2nw.py
