# Supplementary material for: A Critical Review on the Use of Support Values in Tree Viewers and Bioinformatics Toolkits
Source: Mol Biol Evol. 2017 Mar 22;34(6):1535–42. doi: 10.1093/molbev/msx055 (PMC5435079; doi:10.1093/molbev/msx055)
Supplement: Supplementary Data [file msx055_Supp.zip › test_cases/test_biopython.py]

#! /usr/bin/env python

import sys
from Bio import Phylo
trees = Phylo.parse('test.nw','newick')
t = trees.next()
t.root_with_outgroup('X')
Phylo.write(t, sys.stdout, 'newick')
