# Supplementary material for: A Critical Review on the Use of Support Values in Tree Viewers and Bioinformatics Toolkits
Source: Mol Biol Evol. 2017 Mar 22;34(6):1535–42. doi: 10.1093/molbev/msx055 (PMC5435079; doi:10.1093/molbev/msx055)
Supplement: Supplementary Data [file msx055_Supp.zip › test_cases/test_dendropy.py]

#! /usr/bin/env python

from dendropy import Tree, TaxonNamespace

def node_label_method(tree, outgroup):
    '''Interpret node labels as node attributes (default).'''    
    outgroup_node = tree.find_node_with_taxon_label(outgroup)
    new_root = outgroup_node.parent_node
    tree.reseed_at(new_root)
    return tree

def rooted_bipartition_method(tree, outgroup):
    '''Interpret node labels as branch support values.'''

    benc = tree.encode_bipartitions()
    support_values = {}
    for nd in tree:
        support_values[nd.bipartition] = float(nd.label) if nd.label is not None else 1.0

    outgroup_node = tree.find_node_with_taxon_label(outgroup)
    new_root = outgroup_node.parent_node
    tree.reseed_at(new_root)
    tree.encode_bipartitions()
    for nd in tree:
        nd.label = support_values.get(nd.bipartition, "not_specified")
    tree.seed_node.edge.length = None
    return tree

tree = Tree.get(file=open('test.nw'), schema="newick")#, rooting="force-rooted")
rooted_bipartition_method(tree, 'X')
nw = tree.as_string(schema='newick').strip()
print nw.replace('[&R] ', '')

# Related discussion: https://github.com/jeetsukumaran/DendroPy/issues/53
