# Supplementary material for: A Critical Review on the Use of Support Values in Tree Viewers and Bioinformatics Toolkits
Source: Mol Biol Evol. 2017 Mar 22;34(6):1535–42. doi: 10.1093/molbev/msx055 (PMC5435079; doi:10.1093/molbev/msx055)
Supplement: Supplementary Data [file msx055_Supp.zip › test_cases/test_ete2.py]

#! /usr/bin/python

from ete2 import Tree
t = Tree('test.nw')
t.set_outgroup(t & "X")
print t.write()
