# Supplementary material for: A Critical Review on the Use of Support Values in Tree Viewers and Bioinformatics Toolkits
Source: Mol Biol Evol. 2017 Mar 22;34(6):1535–42. doi: 10.1093/molbev/msx055 (PMC5435079; doi:10.1093/molbev/msx055)
Supplement: Supplementary Data [file msx055_Supp.zip › test_cases/test_newick_utilities.sh]

#! /bin/bash 
./nw_reroot test.nw X
